# Supplementary material for: Using Surface Electromyography to Evaluate the Efficacy of Governor Vessel Electroacupuncture in Poststroke Lower Limb Spasticity: Study Protocol for a Randomized Controlled Parallel Trial
Source: Evid Based Complement Alternat Med. 2021 May 24;2021:5511031. doi: 10.1155/2021/5511031 (PMC8166481; doi:10.1155/2021/5511031)
Supplement: Supplementary Materials — Additional file 1: Completed Standard Protocol Items: Recommendation for Interventional Trials (SPIRIT) 2013 Checklist: items addressed in this clinical trial protocol. Additional file 2: STRICTA 2010 checklist of information to include when reporting interventions in a clinical trial of acupuncture (expansion of Item 5 from CONSORT 2010 checklist). Additional file 3: Informed consent form. [file 5511031.f1.zip]

Archive with 3 entries (3 files):
- 5511031.f1/Additional file 1 SPIRIT (1).docx
- 5511031.f1/Additional file 2 STRICTA 2010.docx
- 5511031.f1/Additional file 3 Consent Form.docx
